# Supplementary material for: Challenges in Liver Transplantation for Hepatocellular Carcinoma: A Review of Current Controversies
Source: Cancers (Basel). 2024 Sep 2;16(17):3059. doi: 10.3390/cancers16173059 (PMC11394545; doi:10.3390/cancers16173059)
Supplement: Supplementary file 1 [file cancers-16-03059-s001.zip]

Archive with 1 entries (1 files):
- cancers-3148498-supplementary.pdf
